# Supplementary material for: Efficient Conditions of Enzyme-Assisted Extractions and Pressurized Liquids for Recovering Polyphenols with Antioxidant Capacity from Pisco Grape Pomace as a Sustainable Strategy
Source: Molecules. 2025 Jul 15;30(14):2977. doi: 10.3390/molecules30142977 (PMC12299454; doi:10.3390/molecules30142977)
Supplement: Supplementary file 1 [file molecules-30-02977-s001.zip]

Archive with 1 entries (1 files):
- molecules-3727092-supplementary.pdf
